# Supplementary material for: An appraisal of fund of funds efficiency based on risk-adjusted performance measures: Application of an augmented WASPAS methodology
Source: PLoS One. 2025 Jul 23;20(7):e0314918. doi: 10.1371/journal.pone.0314918 (PMC12286336; doi:10.1371/journal.pone.0314918)
Supplement: S1 Data — (CSV) [file pone.0314918.s001.csv]

Date	Setaregan	Sanam	Ashna	Tameshk	Kariz
1398/12/04	999996
1398/12/05	1000504
1398/12/06	1007066
1398/12/07	1006329
1398/12/08	1007063
1398/12/09	1007797
1398/12/10	1008532
1398/12/11	1008985
1398/12/12	1009500
1398/12/13	1009995
1398/12/14	1010491
1398/12/15	1010987
1398/12/16	1021938
1398/12/17	1022432
1398/12/18	1022926
1398/12/19	1023421
1398/12/20	1023917
1398/12/21	1024412
1398/12/22	1024909
1398/12/23	1025406
1398/12/24	1025904
1398/12/25	1026402
1398/12/26	1026901
1398/12/27	1027400
1398/12/28	1027900
1398/12/29	1028400
1399/01/01	1028762
1399/01/02	1029254
1399/01/03	1029747
1399/01/04	1030241
1399/01/05	1030735
1399/01/06	1031230
1399/01/07	1031725
1399/01/08	1032221
1399/01/09	1032717
1399/01/10	1033214
1399/01/11	1033712
1399/01/12	1034210
1399/01/13	1034709
1399/01/14	1035208
1399/01/15	1035708
1399/01/16	1036339
1399/01/17	1036811
1399/01/18	1037304
1399/01/19	1037797
1399/01/20	1038291
1399/01/21	1038786
1399/01/22	1039281
1399/01/23	1039777
1399/01/24	1040273
1399/01/25	1040770
1399/01/26	1041268
1399/01/27	1041765
1399/01/28	1042264
1399/01/29	1042763
1399/01/30	1043268
1399/01/31	1043764
1399/02/01	1044233
1399/02/02	1044742
1399/02/03	1045230
1399/02/04	1045719
1399/02/05	1046209
1399/02/06	1046700
1399/02/07	1047191
1399/02/08	1047682
1399/02/09	1048309
1399/02/10	1045774
1399/02/11	1045664
1399/02/12	1046199
1399/02/13	1061719
1399/02/14	1077540
1399/02/15	1081381
1399/02/16	1077626
1399/02/17	1078532
1399/02/18	1078474
1399/02/19	1078410
1399/02/20	1101757
1399/02/21	1113002
1399/02/22	1111214
1399/02/23	1095784
1399/02/24	1094343
1399/02/25	1096557
1399/02/26	1096958
1399/02/27	1075504
1399/02/28	1074224
1399/02/29	1085357
1399/02/30	1100243
1399/02/31	1086686
1399/03/01	1076306
1399/03/02	1079074
1399/03/03	1070710
1399/03/04	1072489
1399/03/05	1074261
1399/03/06	1061122
1399/03/07	1070131
1399/03/08	1068419
1399/03/09	1066699
1399/03/10	1082137
1399/03/11	1079297
1399/03/12	1089656
1399/03/13	1107259
1399/03/14	1103766
1399/03/15	1100269
1399/03/16	1096775
1399/03/17	1112748
1399/03/18	1132972
1399/03/19	1132071
1399/03/20	1131889
1399/03/21	1146639
1399/03/22	1143771
1399/03/23	1140896
1399/03/24	1156436
1399/03/25	1152862
1399/03/26	1159061
1399/03/27	1173811
1399/03/28	1170964
1399/03/29	1168078
1399/03/30	1165219
1399/03/31	1190688
1399/04/01	1182882
1399/04/02	1202058
1399/04/03	1219987
1399/04/04	1223725
1399/04/05	1223101
1399/04/06	1222467
1399/04/07	1238634
1399/04/08	1240448
1399/04/09	1231802
1399/04/10	1266914
1399/04/11	1285244
1399/04/12	1281649
1399/04/13	1278056
1399/04/14	1271149
1399/04/15	1284402
1399/04/16	1312815
1399/04/17	1310151
1399/04/18	1303450
1399/04/19	1305027
1399/04/20	1306503
1399/04/21	1295878
1399/04/22	1327685
1399/04/23	1317113
1399/04/24	1325316
1399/04/25	1321883
1399/04/26	1322727
1399/04/27	1323561
1399/04/28	1320715
1399/04/29	1343559
1399/04/30	1359718
1399/04/31	1366389
1399/05/01	1333015
1399/05/02	1339661
1399/05/03	1346310
1399/05/04	1372168
1399/05/05	1355993
1399/05/06	1346762
1399/05/07	1351956
1399/05/08	1345039
1399/05/09	1346560
1399/05/10	1348075
1399/05/11	1373075
1399/05/12	1385296
1399/05/13	1376622
1399/05/14	1383244
1399/05/15	1398224
1399/05/16	1395486
1399/05/17	1392622
1399/05/18	1389758
1399/05/19	1404605
1399/05/20	1388016
1399/05/21	1367189
1399/05/22	1365874
1399/05/23	1366330
1399/05/24	1366764
1399/05/25	1343351
1399/05/26	1317421
1399/05/27	1331465
1399/05/28	1337033
1399/05/29	1310008
1399/05/30	1315472
1399/05/31	1321185
1399/06/01	1314314
1399/06/02	1290689
1399/06/03	1276039
1399/06/04	1301969
1399/06/05	1333968
1399/06/06	1327562
1399/06/07	1321152
1399/06/08	1314742
1399/06/09	1308345
1399/06/10	1306145
1399/06/11	1290171
1399/06/12	1277747
1399/06/13	1280690
1399/06/14	1283298
1399/06/15	1293718
1399/06/16	1294289
1399/06/17	1277297
1399/06/18	1261576
1399/06/19	1251071
1399/06/20	1253312
1399/06/21	1255546
1399/06/22	1277529
1399/06/23	1268628
1399/06/24	1287158
1399/06/25	1310985
1399/06/26	1318319
1399/06/27	1322759
1399/06/28	1321356
1399/06/29	1321080
1399/06/30	1301679
1399/06/31	1283312
1399/07/01	1283033
1399/07/02	1295591
1399/07/03	1296865
1399/07/04	1294778
1399/07/05	1295230
1399/07/06	1276204
1399/07/07	1256921
1399/07/08	1254560
1399/07/09	1263671
1399/07/10	1262268
1399/07/11	1260492
1399/07/12	1278136
1399/07/13	1261152
1399/07/14	1251730
1399/07/15	1260620
1399/07/16	1273437
1399/07/17	1271083
1399/07/18	1268729
1399/07/19	1264702
1399/07/20	1287957
1399/07/21	1275579
1399/07/22	1274494
1399/07/23	1264938
1399/07/24	1267139
1399/07/25	1269932
1399/07/26	1272096
1399/07/27	1253564
1399/07/28	1237804
1399/07/29	1223926
1399/07/30	1228445
1399/08/01	1227808
1399/08/02	1227174
1399/08/03	1211413
1399/08/04	1214787
1399/08/05	1203428
1399/08/06	1194872
1399/08/07	1194070
1399/08/08	1194540
1399/08/09	1194995
1399/08/10	1240025
1399/08/11	1221668
1399/08/12	1222661
1399/08/13	1222771
1399/08/14	1236245
1399/08/15	1233836
1399/08/16	1231421
1399/08/17	1217968
1399/08/18	1217477
1399/08/19	1200066
1399/08/20	1198263
1399/08/21	1203206
1399/08/22	1202531
1399/08/23	1201643
1399/08/24	1201111
1399/08/25	1223114
1399/08/26	1224177
1399/08/27	1241850
1399/08/28	1254824
1399/08/29	1252557
1399/08/30	1263376
1399/09/01	1253280
1399/09/02	1259238
1399/09/03	1272212
1399/09/04	1267235
1399/09/05	1266462
1399/09/06	1266732
1399/09/07	1267002
1399/09/08	1285588
1399/09/09	1294338
1399/09/10	1307132
1399/09/11	1313191
1399/09/12	1312583
1399/09/13	1312815
1399/09/14	1313046
1399/09/15	1318648
1399/09/16	1327518
1399/09/17	1328547
1399/09/18	1331026
1399/09/19	1328598
1399/09/20	1328812
1399/09/21	1329024
1399/09/22	1336967
1399/09/23	1338338
1399/09/24	1329341
1399/09/25	1309675
1399/09/26	1303559
1399/09/27	1303775
1399/09/28	1303990
1399/09/29	1321672
1399/09/30	1323312
1399/10/01	1328172
1399/10/02	1328827
1399/10/03	1331242
1399/10/04	1331251
1399/10/05	1331114
1399/10/06	1332604
1399/10/07	1135641
1399/10/08	1323889
1399/10/09	1317674
1399/10/10	1317946
1399/10/11	1317956
1399/10/12	1317966
1399/10/13	1299048
1399/10/14	1298831
1399/10/15	1307243
1399/10/16	1302823
1399/10/17	1299934
1399/10/18	1299910
1399/10/19	1299891
1399/10/20	1284034
1399/10/21	1280833
1399/10/22	1287567
1399/10/23	1282680
1399/10/24	1266141
1399/10/25	1266156
1399/10/26	1266163
1399/10/27	1255422
1399/10/28	1255435
1399/10/29	1224190
1399/10/30	1223863
1399/11/01	1234579
1399/11/02	1234754
1399/11/03	1234755
1399/11/04	1256998
1399/11/05	1261321
1399/11/06	1262392
1399/11/07	1254232
1399/11/08	1253620
1399/11/09	1253596
1399/11/10	1252549
1399/11/11	1271168
1399/11/12	1270903
1399/11/13	1263038
1399/11/14	1251087
1399/11/15	1244484
1399/11/16	1244688
1399/11/17	1244873
1399/11/18	1220426
1399/11/19	1233567
1399/11/20	1244970
1399/11/21	1252207
1399/11/22	1252310
1399/11/23	1252413
1399/11/24	1252514
1399/11/25	1273075
1399/11/26	1273626
1399/11/27	1270947
1399/11/28	1266901
1399/11/29	1263546
1399/11/30	1263739
1399/12/01	1262809
1399/12/02	1260708
1399/12/03	1256088
1399/12/04	1252697
1399/12/05	1252440
1399/12/06	1251087
1399/12/07	1251156
1399/12/08	1251227
1399/12/09	1245947
1399/12/10	1242360
1399/12/11	1242396
1399/12/12	1245660
1399/12/13	1241982
1399/12/14	1242084
1399/12/15	1242186
1399/12/16	1237978
1399/12/17	1239865
1399/12/18	1241111
1399/12/19	1256371
1399/12/20	1254626
1399/12/21	1254677
1399/12/22	1254741
1399/12/23	1264765
1399/12/24	1271483
1399/12/25	1277380
1399/12/26	1292060
1399/12/27	1294198
1399/12/28	1294144
1399/12/29	1294117
1399/12/30	1305563
1400/01/01	1305171
1400/01/02	1305115
1400/01/03	1304949
1400/01/04	1305001
1400/01/05	1305054
1400/01/06	1305107
1400/01/07	1305454
1400/01/08	1302627
1400/01/09	1302640
1400/01/10	1301251
1400/01/11	1299063
1400/01/12	1299230
1400/01/13	1299172
1400/01/14	1293547
1400/01/15	1287154
1400/01/16	1284849
1400/01/17	1282353
1400/01/18	1278826
1400/01/19	1278932
1400/01/20	1279013
1400/01/21	1267105
1400/01/22	1263753
1400/01/23	1262899
1400/01/24	1271293
1400/01/25	1273922
1400/01/26	1272332
1400/01/27	1273006
1400/01/28	1266862
1400/01/29	1260960
1400/01/30	1259994
1400/01/31	1263831
1400/02/01	1262077
1400/02/02	1262030
1400/02/03	1261985
1400/02/04	1257677
1400/02/05	1252709
1400/02/06	1255799
1400/02/07	1263508
1400/02/08	1267299
1400/02/09	1267347
1400/02/10	1267427
1400/02/11	1262109
1400/02/12	1257725
1400/02/13	1253246
1400/02/14	1253182
1400/02/15	1257798
1400/02/16	1257883
1400/02/17	1257675
1400/02/18	1257824
1400/02/19	1252496
1400/02/20	1255862
1400/02/21	1265518
1400/02/22	1267492
1400/02/23	1267427
1400/02/24	1267363
1400/02/25	1276602
1400/02/26	1270360
1400/02/27	1264994
1400/02/28	1265864
1400/02/29	1260022
1400/02/30	1259983
1400/02/31	1262843
1400/03/01	1252676
1400/03/02	1247874
1400/03/03	1238492
1400/03/04	1238703
1400/03/05	1243263
1400/03/06	1243203
1400/03/07	1243141
1400/03/08	1259143
1400/03/09	1267002
1400/03/10	1261426
1400/03/11	1259393
1400/03/12	1263661
1400/03/13	1263349
1400/03/14	1263474
1400/03/15	1263680
1400/03/16	1263703
1400/03/17	1269890
1400/03/18	1272139
1400/03/19	1271099
1400/03/20	1271056
1400/03/21	1271030
1400/03/22	1266153
1400/03/23	1265676
1400/03/24	1269088
1400/03/25	1268943
1400/03/26	1268035
1400/03/27	1267990
1400/03/28	1267945
1400/03/29	1273303
1400/03/30	1272081
1400/03/31	1274006
1400/04/01	1284425
1400/04/02	1288813
1400/04/03	1288769
1400/04/04	1288726
1400/04/05	1301050
1400/04/06	1308128
1400/04/07	1310379
1400/04/08	1313867
1400/04/09	1319246
1400/04/10	1319754
1400/04/11	1319669
1400/04/12	1318829
1400/04/13	1313829
1400/04/14	1318857
1400/04/15	1330355
1400/04/16	1332579
1400/04/17	1332669
1400/04/18	1332761
1400/04/19	1329244
1400/04/20	1336424
1400/04/21	1345160
1400/04/22	1343298
1400/04/23	1345418
1400/04/24	1345436
1400/04/25	1345960
1400/04/26	1345305
1400/04/27	1343386
1400/04/28	1344549
1400/04/29	1344622
1400/04/30	1344655
1400/04/31	1344620
1400/05/01	1344649
1400/05/02	1344502
1400/05/03	1344448
1400/05/04	1350039
1400/05/05	1344329
1400/05/06	1347581
1400/05/07	1347528
1400/05/08	1347475
1400/05/09	1362394
1400/05/10	1365406
1400/05/11	1364504
1400/05/12	1365735
1400/05/13	1374918
1400/05/14	1375017
1400/05/15	1375117
1400/05/16	1375549
1400/05/17	1380440
1400/05/18	1384880
1400/05/19	1392339
1400/05/20	1400230
1400/05/21	1400187
1400/05/22	1400143
1400/05/23	1397514
1400/05/24	1404268
1400/05/25	1408759
1400/05/26	1404947
1400/05/27	1405250
1400/05/28	1405325
1400/05/29	1405592
1400/05/30	1405338
1400/05/31	1411383
1400/06/01	1412623
1400/06/02	1425240
1400/06/03	1426678
1400/06/04	1426633
1400/06/05	1427652
1400/06/06	1427933
1400/06/07	1431299
1400/06/08	1427040
1400/06/09	1409804
1400/06/10	1416353
1400/06/11	1416301
1400/06/12	1416247
1400/06/13	1421389
1400/06/14	1420619
1400/06/15	1420135
1400/06/16	1415324
1400/06/17	1416509
1400/06/18	1416974
1400/06/19	1415954
1400/06/20	1417582
1400/06/21	1409826
1400/06/22	1407056
1400/06/23	1412353
1400/06/24	1411338
1400/06/25	1413232
1400/06/26	1411673
1400/06/27	1403442
1400/06/28	1398760
1400/06/29	1399811
1400/06/30	1394350
1400/06/31	1393951
1400/07/01	1394259
1400/07/02	1394210
1400/07/03	1402114
1400/07/04	1404739
1400/07/05	1404809
1400/07/06	1406770
1400/07/07	1411581
1400/07/08	1411718
1400/07/09	1411666
1400/07/10	1418722
1400/07/11	1418836
1400/07/12	1419963
1400/07/13	1420260
1400/07/14	1421732
1400/07/15	1421681
1400/07/16	1421628
1400/07/17	1418950
1400/07/18	1416035
1400/07/19	1417333
1400/07/20	1414647
1400/07/21	1407865
1400/07/22	1407814
1400/07/23	1407764
1400/07/24	1417784
1400/07/25	1422546
1400/07/26	1423781
1400/07/27	1422498
1400/07/28	1422388
1400/07/29	1423048
1400/07/30	1427689
1400/08/01	1419406
1400/08/02	1419355
1400/08/03	1413613
1400/08/04	1415126
1400/08/05	1416613
1400/08/06	1416892
1400/08/07	1416847
1400/08/08	1413511
1400/08/09	1405975
1400/08/10	1410864
1400/08/11	1411768
1400/08/12	1419336
1400/08/13	1419288
1400/08/14	1419239
1400/08/15	1425414
1400/08/16	1422400
1400/08/17	1424355
1400/08/18	1426758
1400/08/19	1428363
1400/08/20	1428653
1400/08/21	1428600
1400/08/22	1427440
1400/08/23	1427696
1400/08/24	1422146
1400/08/25	1430176
1400/08/26	1431542
1400/08/27	1431493
1400/08/28	1431444
1400/08/29	1427546
1400/08/30	1433694
1400/09/01	1435307
1400/09/02	1434143
1400/09/03	1432841
1400/09/04	1432790
1400/09/05	1432739
1400/09/06	1428005
1400/09/07	1428274
1400/09/08	1428476
1400/09/09	1428624
1400/09/10	1425874
1400/09/11	1425819
1400/09/12	1425763
1400/09/13	1425521
1400/09/14	1427108
1400/09/15	1428096
1400/09/16	1428097
1400/09/17	1431931
1400/09/18	1431875
1400/09/19	1431832
1400/09/20	1431620
1400/09/21	1428195
1400/09/22	1422760
1400/09/23	1422633
1400/09/24	1422449
1400/09/25	1428260
1400/09/26	1428123
1400/09/27	1427839
1400/09/28	1425617
1400/09/29	1428302
1400/09/30	1433641
1400/10/01	1443751
1400/10/02	1443699
1400/10/03	1443648
1400/10/04	1448352
1400/10/05	1448097
1400/10/06	1452077
1400/10/07	1452439
1400/10/08	1452046
1400/10/09	1452002
1400/10/10	1451956
1400/10/11	1448666
1400/10/12	1449752
1400/10/13	1449703
1400/10/14	1447439
1400/10/15	1448788
1400/10/16	1448738
1400/10/17	1448688
1400/10/18	1449674
1400/10/19	1444343
1400/10/20	1443708
1400/10/21	1444482
1400/10/22	1445487
1400/10/23	1445442
1400/10/24	1445397
1400/10/25	1447448
1400/10/26	1443155
1400/10/27	1441141
1400/10/28	1437424
1400/10/29	1434391
1400/10/30	1439116
1400/11/01	1439070
1400/11/02	1437228
1400/11/03	1432055
1400/11/04	1428394
1400/11/05	1425574
1400/11/06	1424295
1400/11/07	1424253
1400/11/08	1424212
1400/11/09	1438165
1400/11/10	1440305
1400/11/11	1442536
1400/11/12	1444029
1400/11/13	1443901
1400/11/14	1443853
1400/11/15	1443809
1400/11/16	1445195
1400/11/17	1439974
1400/11/18	1438494	10067	1009988
1400/11/19	1439524	10072	1010501
1400/11/20	1441117	10078	1011014
1400/11/21	1441067	10083	1011527
1400/11/22	1441018	10088	1012042
1400/11/23	1441881	10094	1012557
1400/11/24	1441070	10099	1013073
1400/11/25	1446850	10104	1013369
1400/11/26	1443521	10107	1013889
1400/11/27	1444505	10112	1014578
1400/11/28	1444455	10116	1015047
1400/11/29	1444406	10121	1015516
1400/11/30	1446295	10120	1015475
1400/12/01	1446357	10108	1015711
1400/12/02	1448707	10132	1016644
1400/12/03	1449713	10146	1017022
1400/12/04	1451770	10136	1017045
1400/12/05	1451964	10138	1018079
1400/12/06	1451923	10144	1018335
1400/12/07	1452133	10142	1018097
1400/12/08	1451738	10144	1016370
1400/12/09	1452704	10172	1018019
1400/12/10	1452653	10174	1018195
1400/12/11	1454095	10177	1018372
1400/12/12	1454042	10179	1018737
1400/12/13	1453998	10180	1018987
1400/12/14	1460131	10189	1025221
1400/12/15	1467120	10217	1031188
1400/12/16	1473759	10234	1043769
1400/12/17	1474956	10241	1037776
1400/12/18	1478211	10251	1046601
1400/12/19	1478140	10253	1046512
1400/12/20	1478091	10254	1046425
1400/12/21	1359043	10235	1033613
1400/12/22	1358829	10252	1033525
1400/12/23	1358877	10251	1032012
1400/12/24	1357464	10261	1031972
1400/12/25	1360291	10295	1039687
1400/12/26	1360254	10297	1039521
1400/12/27	1360215	10297	1039429
1400/12/28	1501412	10393	1053781
1400/12/29	1501561	10395	1053601
1401/01/01	1501602	10394	1053573
1401/01/02	1501930	10395	1053536
1401/01/03	1501995	10400	1053501
1401/01/04	1502073	10402	1053466
1401/01/05	1502138	10402	1053431
1401/01/06	1504423	10464	1064586
1401/01/07	1514623	10513	1072084
1401/01/08	1520456	10574	1080111
1401/01/09	1518340	10547	1077106
1401/01/10	1522214	10607	1081182
1401/01/11	1522147	10607	1081220
1401/01/12	1522094	10608	1081213
1401/01/13	1522034	10608	1081170
1401/01/14	1535359	10780	1101807
1401/01/15	1537148	10808	1105296
1401/01/16	1535958	10844	1105200
1401/01/17	1534215	10760	1100249
1401/01/18	1535142	10760	1100201
1401/01/19	1535140	10760	1100158
1401/01/20	1534878	10784	1096715
1401/01/21	1541219	10864	1108606
1401/01/22	1543219	10874	1112856
1401/01/23	1530148	10740	1091018
1401/01/24	1533618	10828	1098366
1401/01/25	1539518	10828	1098342
1401/01/26	1539453	10829	1098299
1401/01/27	1541959	10877	1107765
1401/01/28	1544998	10906	1114143
1401/01/29	1552810	10939	1132092
1401/01/30	1547467	11000	1136585
1401/01/31	1558259	11079	1139373
1401/02/01	1558204	11081	1139283
1401/02/02	1558134	11081	1139247
1401/02/03	1558057	11081	1139206
1401/02/04	1557004	11052	1134014
1401/02/05	1551481	11101	1135452
1401/02/06	1555446	11183	1144026
1401/02/07	1557436	11191	1144288
1401/02/08	1557392	11191	1144199
1401/02/09	1557364	11191	1144158
1401/02/10	1559653	11225	1145248
1401/02/11	1561305	11266	1145614
1401/02/12	1563757	11347	1149578
1401/02/13	1563836	11348	1149559
1401/02/14	1563929	11347	1149511
1401/02/15	1563885	11347	1149467
1401/02/16	1563841	11347	1149308
1401/02/17	1569899	11463	1163306
1401/02/18	1574118	11480	1169827
1401/02/19	1571678	11346	1162455
1401/02/20	1571840	11392	1160187
1401/02/21	1574291	11530	1183878
1401/02/22	1574246	11530	1183635
1401/02/23	1574202	11530	1183602
1401/02/24	1585820	11610	1202346
1401/02/25	1589758	11596	1199515
1401/02/26	1592217	11648	1208959
1401/02/27	1595001	11619	1216027
1401/02/28	1594918	11588	1203868
1401/02/29	1594846	11588	1203915
1401/02/30	1594829	11588	1203853
1401/02/31	1591639	11575	1196093
1401/03/01	1591309	11573	1198871
1401/03/02	1585420	11400	1176456
1401/03/03	1582789	11444	1170092
1401/03/04	1583954	11557	1178304
1401/03/05	1584369	11557	1178186
1401/03/06	1584347	11557	1178125
1401/03/07	1583572	11444	1170944
1401/03/08	1576651	11418	1151957
1401/03/09	1578296	11374	1155129
1401/03/10	1579495	11398	1159573
1401/03/11	1580807	11367	1157227
1401/03/12	1580789	11367	1157214
1401/03/13	1580771	11367	1157156
1401/03/14	1580753	11366	1157103
1401/03/15	1580735	11366	1157053
1401/03/16	1572361	11118	1133338
1401/03/17	1573348	11140	1132396
1401/03/18	1574397	11177	1136414
1401/03/19	1574391	11176	1136322
1401/03/20	1574368	11176	1136277
1401/03/21	1574130	11131	1134275
1401/03/22	1576062	11377	1145681
1401/03/23	1591170	11514	1177233
1401/03/24	1591796	11456	1177577
1401/03/25	1588357	11399	1168146
1401/03/26	1588440	11399	1168191
1401/03/27	1588400	11399	1168128
1401/03/28	1587294	11381	1157003
1401/03/29	1586060	11381	1157802
1401/03/30	1586383	11374	1160944
1401/03/31	1584021	11305	1152974
1401/04/01	1583091	11289	1146491
1401/04/02	1583208	11289	1146481
1401/04/03	1583185	11289	1146426
1401/04/04	1579740	11172	1135523
1401/04/05	1573890	11028	1126825
1401/04/06	1574710	11061	1126908
1401/04/07	1577078	11102	1129170
1401/04/08	1576711	11141	1129114
1401/04/09	1576665	11140	1128977
1401/04/10	1576618	11140	1128904
1401/04/11	1574765	11143	1122312
1401/04/12	1575207	11160	1124002
1401/04/13	1577877	11140	1127677
1401/04/14	1577824	11188	1128763
1401/04/15	1576835	11068	1123177
1401/04/16	1576788	11068	1123212
1401/04/17	1576741	11068	1123139
1401/04/18	1575636	11045	1121798
1401/04/19	1575617	11045	1121636
1401/04/20	1573633	10993	1110590
1401/04/21	1573282	11042	1106201
1401/04/22	1575864	11126	1115911
1401/04/23	1575816	11126	1115407
1401/04/24	1575765	11126	1115642
1401/04/25	1579497	11024	1111699
1401/04/26	1574665	10931	1103394
1401/04/27	1574616	10931	1103341
1401/04/28	1576642	11091	1106067
1401/04/29	1578386	11158	1107891
1401/04/30	1578341	11157	1107743
1401/04/31	1578296	11157	1107700
1401/05/01	1579128	11221	1116091
1401/05/02	1577916	11042	1108421
1401/05/03	1572929	10841	1084818
1401/05/04	1573920	10818	1083723
1401/05/05	1575941	10841	1086526
1401/05/06	1575823	10840	1086515
1401/05/07	1575790	10840	1086452
1401/05/08	1576680	10755	1085376
1401/05/09	1573783	10723	1072658
1401/05/10	1574390	10712	1075962
1401/05/11	1575795	10730	1076789
1401/05/12	1579263	10779	1081929
1401/05/13	1579217	10778	1081946
1401/05/14	1579171	10778	1081868
1401/05/15	1585959	10916	1092990
1401/05/16	1585913	10915	1092735
1401/05/17	1585867	10915	1092705
1401/05/18	1587878	10839	1094843
1401/05/19	1588465	10820	1092621
1401/05/20	1588693	10820	1092662
1401/05/21	1588647	10819	1092496
1401/05/22	1591810	11044	1106879
1401/05/23	1594518	10939	1105073
1401/05/24	1595858	10996	1106719
1401/05/25	1601024	10926	1104138
1401/05/26	1596817	10933	1096686
1401/05/27	1596808	10932	1096642
1401/05/28	1596787	10932	1096571
1401/05/29	1592766	10756	1089389
1401/05/30	1592801	10787	1083130
1401/05/31	1592786	10840	1080582
1401/06/01	1594517	10916	1090909
1401/06/02	1604585	11003	1105416
1401/06/03	1604538	11003	1105210
1401/06/04	1604344	11003	1105159
1401/06/05	1601397	11074	1115081
1401/06/06	1602261	11005	1111453
1401/06/07	1602653	11013	1113965
1401/06/08	1603145	10981	1111810
1401/06/09	1605212	10978	1111105
1401/06/10	1604763	10978	1111001
1401/06/11	1605017	10977	1110904
1401/06/12	1604153	10824	1099330
1401/06/13	1605953	10829	1099866
1401/06/14	1607527	10822	1100494
1401/06/15	1607900	10781	1097086
1401/06/16	1607846	10727	1093505
1401/06/17	1607806	10726	1093429
1401/06/18	1607759	10726	1092834
1401/06/19	1605767	10643	1082244
1401/06/20	1606272	10616	1077244
1401/06/21	1607172	10745	1076663
1401/06/22	1608659	10834	1080399
1401/06/23	1610026	10779	1078458
1401/06/24	1609979	10779	1078216
1401/06/25	1609783	10779	1078135
1401/06/26	1609736	10778	1077708
1401/06/27	1611872	10690	1068849
1401/06/28	1612513	10706	1065794
1401/06/29	1611303	10635	1058754
1401/06/30	1612448	10631	1052368
1401/06/31	1612401	10630	1051480
1401/07/01	1612356	10630	1047122
1401/07/02	1609920	10438	1028874
1401/07/03	1609876	10437	1027077
1401/07/04	1607221	10549	1029586
1401/07/05	1607177	10549	1029505
1401/07/06	1610212	10596	1039772
1401/07/07	1396144	10596	1039561
1401/07/08	1610123	10596	1041399
1401/07/09	1611370	10456	1027678
1401/07/10	1609582	10499	1019796
1401/07/11	1609144	10475	1020994
1401/07/12	1610803	10511	1018866
1401/07/13	1610901	10511	1018867
1401/07/14	1610868	10510	1018805
1401/07/15	1610834	10510	1018750
1401/07/16	1612858	10483	1022982
1401/07/17	1611861	10454	1014462
1401/07/18	1611851	10473	1016184
1401/07/19	1612990	10483	1025212
1401/07/20	1615351	10506	1029970
1401/07/21	1615317	10506	1028779
1401/07/22	1615284	10505	1028727
1401/07/23	1617068	10485	1025348
1401/07/24	1616545	10441	1020162
1401/07/25	1615582	10468	1019328
1401/07/26	1617705	10454	1021218
1401/07/27	1618251	10443	1021652
1401/07/28	1618059	10443	1021695
1401/07/29	1618032	10442	1021785
1401/07/30	1619912	10462	1022373
1401/08/01	1619663	10415	1020402
1401/08/02	1618578	10311	1012627
1401/08/03	1615986	10225	1007601
1401/08/04	1611902	10081	995622
1401/08/05	1611871	10080	995988
1401/08/06	1611838	10080	995918
1401/08/07	1609872	10149	995070
1401/08/08	1610190	10277	998083
1401/08/09	1611925	10385	1004835
1401/08/10	1614839	10437	1011994
1401/08/11	1616096	10504	1013963
1401/08/12	1616190	10503	1014000
1401/08/13	1616149	10503	1014046
1401/08/14	1618256	10805	1041086
1401/08/15	1624714	10830	1048162
1401/08/16	1634626	11184	1075189
1401/08/17	1636077	11085	1085298
1401/08/18	1638107	11264	1089804
1401/08/19	1638082	11264	1091215
1401/08/20	1638037	11263	1091656
1401/08/21	1639931	11270	1098889
1401/08/22	1641748	11161	1096245
1401/08/23	1617800	11122	1087872
1401/08/24	1618162	11297	1095394
1401/08/25	1631130	11385	1100909
1401/08/26	1631084	11385	1100838
1401/08/27	1631039	11384	1100995
1401/08/28	1629246	11201	1089436
1401/08/29	1627483	11316	1097075
1401/08/30	1629472	11258	1097754
1401/09/01	1630743	11299	1096942
1401/09/02	1631328	11304	1100263
1401/09/03	1631281	11304	1100236
1401/09/04	1631235	11303	1100267
1401/09/05	1632666	11282	1099689
1401/09/06	1632517	11318	1098149
1401/09/07	1633235	11299	1099018
1401/09/08	1633576	11467	1105898
1401/09/09	1635436	11399	1107090
1401/09/10	1635363	11399	1107106
1401/09/11	1635325	11398	1107134
1401/09/12	1636401	11370	1106691
1401/09/13	1636819	11396	1106300
1401/09/14	1637221	11369	1106171
1401/09/15	1637497	11347	1105941
1401/09/16	1659570	11246	1099792
1401/09/17	1659610	11246	1099688
1401/09/18	1659775	11245	1099768
1401/09/19	1683511	11113	1088708
1401/09/20	1708083	11231	1094509
1401/09/21	1739328	11393	1106178
1401/09/22	1772482	11638	1131546
1401/09/23	1777595	11600	1142858
1401/09/24	1777547	11600	1143118
1401/09/25	1777497	11599	1144021
1401/09/26	1779259	11646	1142479
1401/09/27	1817691	11768	1160756
1401/09/28	1819444	11744	1157646
1401/09/29	1819395	11748	1152192
1401/09/30	1819073	11754	1155004
1401/10/01	1819026	11754	1155568
1401/10/02	1818978	11753	1155593
1401/10/03	1821547	12085	1184163
1401/10/04	1828630	12185	1200504
1401/10/05	1831650	12282	1206395
1401/10/06	1831603	12281	1206290
1401/10/07	1835673	12757	1240665
1401/10/08	1835626	12756	1248622
1401/10/09	1835579	12756	1248582
1401/10/10	1841842	12203	1209776
1401/10/11	1835129	12265	1194097
1401/10/12	1834451	12414	1218238
1401/10/13	1838136	12318	1224248
1401/10/14	1837950	12298	1213366
1401/10/15	1837902	12297	1211317
1401/10/16	1837854	12297	1211243
1401/10/17	1840721	12528	1231558
1401/10/18	1844215	12752	1260765
1401/10/19	1811421	12867	1269548
1401/10/20	1792570	12967	1294402
1401/10/21	1796297	12824	1280946
1401/10/22	1796252	12824	1280911
1401/10/23	1796206	12823	1280851
1401/10/24	1796066	12916	1275381	10003
1401/10/25	1796021	12916	1274933	10002
1401/10/26	1797756	13211	1310979	10002
1401/10/27	1804127	13162	1318697	9990
1401/10/28	1805693	13288	1325012	10055
1401/10/29	1805647	13287	1324994	10056
1401/10/30	1805602	13287	1324917	10056
1401/11/01	1806573	13297	1313870	10204
1401/11/02	1805826	13569	1319546	10426
1401/11/03	1807287	13388	1325110	10255
1401/11/04	1808391	13201	1311988	10112
1401/11/05	1806982	12920	1284180	10008
1401/11/06	1806936	12920	1284352	10008
1401/11/07	1806890	12919	1284264	10008
1401/11/08	1800323	12899	1268778	10037
1401/11/09	1800388	12671	1223371	9870
1401/11/10	1793615	12708	1223580	9944
1401/11/11	1797435	12737	1239277	10014
1401/11/12	1797991	12790	1236698	10001
1401/11/13	1797946	12790	1236608	10001
1401/11/14	1797900	12790	1236536	10001
1401/11/15	1797854	12789	1236458	10000
1401/11/16	1796235	12552	1217922	9780
1401/11/17	1796939	12682	1216688	9902
1401/11/18	1799580	12851	1239415	10038
1401/11/19	1803341	12829	1243117	9984
1401/11/20	1803295	12829	1243004	9984
1401/11/21	1803249	12829	1242933	9984
1401/11/22	1803203	12829	1242758	9984
1401/11/23	1803154	12986	1233799	10165
1401/11/24	1804240	13038	1241016	10213
1401/11/25	1804550	13086	1235439	10269
1401/11/26	1803440	13104	1223248	10369
1401/11/27	1802026	13104	1223164	10369
1401/11/28	1801986	13103	1223088	10369
1401/11/29	1801935	13103	1223009	10369
1401/11/30	1805343	13378	1236500	10765
1401/12/01	1807638	13677	1294992	11196
1401/12/02	1819607	13795	1344087	11122
1401/12/03	1828203	14050	1337522	11447
1401/12/04	1828156	14049	1337539	11447
1401/12/05	1828110	14049	1337624	11447
1401/12/06	1831642	14960	1420606	12416
1401/12/07	1844809	14960	1476761	12244
1401/12/08	1853440	14802	1461881	12102
1401/12/09	1853727	14906	1472833	12227
1401/12/10	1854976	14313	1449824	11625
1401/12/11	1854929	14313	1449363	11625
1401/12/12	1854882	14312	1449799	11624
1401/12/13	1849415	14441	1419687	11808
1401/12/14	1851717	14316	1435838	11769
1401/12/15	1852915	14153	1421405	11607
1401/12/16	1863287	14566	1456182	11958
1401/12/17	1866716	14566	1456132	11958
1401/12/18	1866662	14565	1456604	11957
1401/12/19	1866616	14565	1456575	11957
1401/12/20	1869032	14260	1480367	11522
1401/12/21	1867386	14262	1448471	11555
1401/12/22	1864391	14468	1467010	11672
1401/12/23	1865665	14814	1482474	11982
1401/12/24	1868900	15158	1522003	12319
1401/12/25	1868853	15157	1524377	12319
1401/12/26	1868805	15157	1525024	12319
1401/12/27	1878763	15942	1608616	13011
1401/12/28	1891447	15944	1635326	13134
1401/12/29	1891399	15943	1635863	13134
1402/01/01	1891351	15942	1635642	13133
1402/01/02	1891303	15942	1635639	13133
1402/01/03	1891254	15950	1635613	13132
1402/01/04	1891206	15949	1635628	13132
1402/01/05	1899444	16031	1645689	13297
1402/01/06	1903014	15983	1645803	13127
1402/01/07	1903148	16219	1648753	13321
1402/01/08	1906830	16390	1668258	13528
1402/01/09	1911243	16640	1694681	13810
1402/01/10	1911194	16639	1694752	13810
1402/01/11	1911146	16638	1694719	13809
1402/01/12	1911097	16638	1694694	13809
1402/01/13	1911049	16637	1694664	13808
1402/01/14	1916065	16583	1695638	13759
1402/01/15	1918075	16303	1709864	13628
1402/01/16	1921097	16621	1711748	13926
1402/01/17	1921048	16620	1713708	13925
1402/01/18	1920999	16619	1713525	13925
1402/01/19	1926601	16859	1770117	14271
1402/01/20	1939757	16918	1777950	14435
1402/01/21	1940621	16504	1759585	14050
1402/01/22	1937552	16774	1745483	14390
1402/01/23	1937503	16773	1745063	14390
1402/01/24	1937454	16772	1744972	14389
1402/01/25	1937405	16772	1744886	14389
1402/01/26	1941462	17253	1814606	14836
1402/01/27	1952189	17168	1831348	14763
1402/01/28	1955877	17505	1845310	14918
1402/01/29	1959982	17702	1885280	15094
1402/01/30	1966578	17678	1884124	15040
1402/01/31	1966528	17678	1883765	15039
1402/02/01	1966478	17677	1883670	15038
1402/02/02	1966428	17677	1883587	15038
1402/02/03	1966378	17676	1883500	15037
1402/02/04	1966967	17692	1881390	15082
1402/02/05	1969536	17728	1911664	15171
1402/02/06	1995025	17856	1913897	15342
1402/02/07	1994975	17856	1913263	15342
1402/02/08	1994924	17855	1913219	15341
1402/02/09	2019149	18340	1970162	15966
1402/02/10	2052339	18565	2029739	16268
1402/02/11	2052702	18604	2034003	16256
1402/02/12	2053144	18586	2065893	16395
1402/02/13	2062305	18531	2064186	16399
1402/02/14	2062197	18530	2064264	16399
1402/02/15	2062138	18529	2064019	16398
1402/02/16	2065939	18782	2115429	16636
1402/02/17	2048699	17822	2033018	15506
1402/02/18	2031865	17255	1897780	14701
1402/02/19	2018807	17812	1934349	15491
1402/02/20	2004685	17288	1897154	14807
1402/02/21	2004634	17287	1897215	14806
1402/02/22	2004584	17287	1897122	14806
1402/02/23	1989598	17048	1836094	14497
1402/02/24	2004168	17532	1904126	15139
1402/02/25	2004778	17416	1906537	14901
1402/02/26	2004728	17416	1906684	14901
1402/02/27	2007825	17486	1922202	15119
1402/02/28	2007775	17486	1922455	15118
1402/02/29	2007724	17485	1922373	15118
1402/02/30	2027019	17388	1910451	14922
1402/02/31	2018346	17598	1926718	15222
1402/03/01	2018182	17693	1949176	15328
1402/03/02	2022229	17668	1954026	15313
1402/03/03	2026472	17754	1969636	15350
1402/03/04	2026421	17753	1969824	15349
1402/03/05	2026370	17752	1969886	15349
1402/03/06	2026836	17466	1933907	15088
1402/03/07	2011006	17148	1884144	14714
1402/03/08	2010358	17252	1897552	14820
1402/03/09	2010374	17244	1905649	14868
1402/03/10	2023219	17088	1884292	14675
1402/03/11	2023155	17088	1884412	14675
1402/03/12	2023090	17087	1884387	14674
1402/03/13	2022099	17153	1891840	14800
1402/03/14	2022034	17152	1892092	14800
1402/03/15	2021969	17152	1892209	14799
1402/03/16	2033968	17171	1893993	14865
1402/03/17	2036041	17035	1883902	14717
1402/03/18	2035975	17034	1883954	14716
1402/03/19	2035913	17033	1884101	14716
1402/03/20	2034387	16605	1814432	14200
1402/03/21	2024735	16507	1813796	14159
1402/03/22	2017233	16396	1767348	14003
1402/03/23	2020454	16621	1787135	14237
1402/03/24	2021657	16591	1815564	14236
1402/03/25	2021590	16591	1815964	14235
1402/03/26	2021523	16591	1815968	14234
1402/03/27	2026355	16551	1815107	14230
1402/03/28	2024476	16531	1792305	14156
1402/03/29	2024966	16419	1795542	14089
1402/03/30	2027595	16555	1797264	14249
1402/03/31	2027854	16543	1811263	14226
1402/04/01	2027787	16542	1810837	14225
1402/04/02	2027720	16542	1810864	14224
1402/04/03	2030555	16726	1813218	14339
1402/04/04	2029729	16715	1840075	14322
1402/04/05	2033533	16736	1834931	14353
1402/04/06	2032845	16586	1813617	14210
1402/04/07	2029365	16568	1799555	14159
1402/04/08	2029100	16567	1799444	14159
1402/04/09	2029023	16567	1799372	14158
1402/04/10	2029907	16589	1794422	14147
1402/04/11	2033072	16776	1814279	14371
1402/04/12	2016519	16910	1848709	14584
1402/04/13	2022502	16847	1865760	14533
1402/04/14	2025410	16893	1861575	14574
1402/04/15	2025343	16892	1861522	14574
1402/04/16	2025276	16892	1861520	14573
1402/04/17	2025528	16871	1862389	14534
1402/04/18	2025088	16823	1846205	14453
1402/04/19	2022162	16708	1824508	14351
1402/04/20	2019044	16475	1795889	14126
1402/04/21	2007364	16450	1759331	14051
1402/04/22	2007297	16450	1754003	14050
1402/04/23	2007230	16449	1753956	14049
1402/04/24	2008740	16360	1761063	13946
1402/04/25	2008225	16116	1717542	13620
1402/04/26	2000975	16093	1685186	13650
1402/04/27	1996103	16231	1732308	13893
1402/04/28	2004622	16088	1738509	13689
1402/04/29	2004555	16087	1738211	13688
1402/04/30	2004489	16087	1737893	13687
1402/04/31	2007266	15999	1697793	13564
1402/05/01	2004917	16092	1700048	13722
1402/05/02	2008589	16178	1721281	13843
1402/05/03	2009080	16188	1720213	13816
1402/05/04	2008369	16273	1718838	13868
1402/05/05	2008302	16272	1718964	13867
1402/05/06	2008236	16272	1718969	13867
1402/05/07	2009118	16215	1718949	13810
1402/05/08	2004856	16094	1691956	13644
1402/05/09	2005910	16206	1701536	13781
1402/05/10	2011304	16519	1726749	14067
1402/05/11	2011238	16518	1726753	14066
1402/05/12	2011171	16518	1726762	14065
1402/05/13	2011104	16518	1728778	14064
1402/05/14	2013709	16532	1757570	14111
1402/05/15	2018244	16468	1749500	14069
1402/05/16	2019916	16547	1757242	14040
1402/05/17	2017611	16511	1740616	13994
1402/05/18	2017814	16582	1741825	14001
1402/05/19	2017747	16582	1741803	14001
1402/05/20	2017680	16581	1741745	14000
1402/05/21	2010093	16252	1693351	13631
1402/05/22	2010940	16443	1702047	13824
1402/05/23	2012925	16412	1710790	13757
1402/05/24	2009870	16300	1691831	13642
1402/05/25	2009752	16277	1683659	13618
1402/05/26	2009685	16273	1683690	13618
1402/05/27	2009618	16272	1683631	13617
1402/05/28	1989389	16118	1661175	13409
1402/05/29	1989126	16152	1656196	13492
1402/05/30	1990032	16125	1659814	13435
1402/05/31	1986368	16101	1641128	13388
1402/06/01	1989963	16291	1666277	13649
1402/06/02	1989896	16290	1666149	13648
1402/06/03	1989830	16289	1666105	13647
1402/06/04	1999525	16483	1712054	13866
1402/06/05	2009204	16941	1760637	14130
1402/06/06	2012868	16879	1780596	14118
1402/06/07	2013940	16915	1779760	14134
1402/06/08	2015429	17047	1782974	14265
1402/06/09	2015358	17046	1783060	14264
1402/06/10	2015289	17045	1782985	14263
1402/06/11	2015912	16920	1783171	14219
1402/06/12	2017221	16988	1788414	14271
1402/06/13	2021000	17466	1813293	14488
1402/06/14	2025289	17330	1831265	14444
1402/06/15	2025220	17330	1831112	14443
1402/06/16	2025150	17329	1831053	14442
1402/06/17	2025081	17328	1830985	14442
1402/06/18	2023134	17002	1801457	14260
1402/06/19	2026755	16976	1792292	14265
1402/06/20	2027943	16979	1795210	14301
1402/06/21	2050311	17028	1801441	14336
1402/06/22	2051402	17053	1800277	14362
1402/06/23	2051331	17053	1800077	14361
1402/06/24	2051260	17052	1800013	14361
1402/06/25	2051189	17051	1799936	14360
1402/06/26	2053560	17148	1812412	14429
1402/06/27	2053294	17002	1806585	14366
1402/06/28	2051431	16937	1797247	14335
1402/06/29	2051021	16890	1787350	14304
1402/06/30	2050952	16889	1787231	14303
1402/06/31	2050881	16888	1787158	14300
1402/07/01	2050938	16852	1783100	14289
1402/07/02	2050868	16851	1783004	14283
1402/07/03	2048574	16548	1761807	14155
1402/07/04	2048391	16560	1759311	14162
1402/07/05	2056006	16568	1760965	14161
1402/07/06	2055936	16568	1760940	14160
1402/07/07	2055865	16567	1760867	14160
1402/07/08	2054277	16418	1749325	14095
1402/07/09	2051987	16242	1730562	13991
1402/07/10	2053484	16434	1737898	14099
1402/07/11	2053414	16433	1737778	14099
1402/07/12	2055244	16416	1744033	14084
1402/07/13	2055173	16415	1743990	14084
1402/07/14	2055102	16415	1743910	14083
1402/07/15	2053049	16307	1727401	14031
1402/07/16	2044298	15983	1685151	13853
1402/07/17	2031521	16094	1697163	13913
1402/07/18	2034618	16093	1708200	13957
1402/07/19	2036409	16044	1710121	13919
1402/07/20	2036338	16045	1710048	13918
1402/07/21	2036267	16044	1709977	13917
1402/07/22	2033123	15970	1683438	13794
1402/07/23	2033129	16003	1682458	13804
1402/07/24	2037465	16107	1703602	13954
1402/07/25	2039888	16114	1713544	13935
1402/07/26	2038700	16093	1699317	13889
1402/07/27	2038630	16092	1699182	13889
1402/07/28	2038558	16091	1699127	13888
1402/07/29	2019996	16120	1708362	13929
1402/07/30	2021466	16163	1718959	13970
1402/08/01	2023600	16127	1705024	13875
1402/08/02	2019571	15997	1690286	13759
1402/08/03	2015758	16041	1690624	13795
1402/08/04	2015686	16040	1690590	13794
1402/08/05	2015614	16040	1690833	13794
1402/08/06	2007272	15890	1644797	13562
1402/08/07	2010794	15951	1660501	13675
1402/08/08	2045682	15993	1682383	13757
1402/08/09	2045811	15995	1674220	13717
1402/08/10	2044310	16013	1661433	13736
1402/08/11	2044237	16012	1661363	13735
1402/08/12	2044164	16011	1661307	13734
1402/08/13	2051053	16133	1699308	13922
1402/08/14	2053825	16202	1708430	13929
1402/08/15	2056030	16266	1721613	14041
1402/08/16	2062550	16407	1747157	14240
1402/08/17	2063188	16403	1744970	14195
1402/08/18	2063114	16402	1744937	14194
1402/08/19	2063056	16401	1744894	14193
1402/08/20	2064002	16361	1742702	14167
1402/08/21	2064237	16387	1741496	14172
1402/08/22	2065447	16346	1748213	14167
1402/08/23	2063135	16292	1733271	14082
1402/08/24	2061915	16286	1723093	14096
1402/08/25	2061841	16285	1722984	14095
1402/08/26	2061767	16284	1722922	14095
1402/08/27	2061005	16244	1715840	14063
1402/08/28	2061813	16253	1717849	14062
1402/08/29	2060662	16184	1707600	13994
1402/08/30	2061979	16266	1711210	14081
1402/09/01	2063686	16298	1716107	14119
1402/09/02	2063606	16297	1716043	14118
1402/09/03	2063526	16296	1715974	14118
1402/09/04	2063496	16327	1714951	14108
1402/09/05	2063806	16339	1716252	14132
1402/09/06	2064545	16351	1720081	14131
1402/09/07	2066978	16496	1723396	14282
1402/09/08	2078582	16725	1753008	14481
1402/09/09	2078502	16724	1753003	14480
1402/09/10	2078422	16723	1752926	14480
1402/09/11	2086860	16820	1785946	14579
1402/09/12	2093109	17183	1809720	14913
1402/09/13	2105323	17093	1825479	14852
1402/09/14	2106973	17127	1825915	14865
1402/09/15	2106287	17122	1817061	14863
1402/09/16	2106206	17121	1816949	14863
1402/09/17	2106125	17120	1816885	14862
1402/09/18	2104194	17013	1807462	14754
1402/09/19	2105931	17104	1818052	14842
1402/09/20	2107549	17066	1820198	14850
1402/09/21	2106766	17087	1817517	14824
1402/09/22	2106891	17093	1814247	14823
1402/09/23	2106810	17092	1814132	14822
1402/09/24	2106728	17092	1814068	14821
1402/09/25	2111679	17242	1829929	14980
1402/09/26	2111597	17243	1829829	14980
1402/09/27	2120112	17452	1861641	15167
1402/09/28	2119811	17304	1856130	15060
1402/09/29	2119853	17311	1855615	15047
1402/09/30	2119773	17312	1855390	15046
1402/10/01	2119694	17311	1855238	15045
1402/10/02	2121429	17376	1858787	15090
1402/10/03	2118960	17205	1851445	15040
1402/10/04	2118541	17246	1852896	15038
1402/10/05	2116852	17060	1841773	14968
1402/10/06	2119018	17259	1841132	14078
1402/10/07	2118884	17259	1841149	14077
1402/10/08	2118811	17258	1841068	14076
1402/10/09	2122929	17276	1852184	15123
1402/10/10	2122114	17217	1847790	15062
1402/10/11	2120935	16946	1843260	15042
1402/10/12	2117823	17022	1835011	14981
1402/10/13	2116168	17050	1836561	15010
1402/10/14	2116108	17050	1836356	15009
1402/10/15	2116028	17049	1836251	15008
1402/10/16	2117097	17130	1836871	15047
1402/10/17	2118297	17061	1840090	15052
1402/10/18	2119353	17091	1842615	15064
1402/10/19	2121275	17285	1849813	15208
1402/10/20	2127761	17565	1874083	15395
1402/10/21	2127841	17565	1874018	15394
1402/10/22	2127747	17564	1873995	15393
1402/10/23	2132894	17745	1899382	15533
1402/10/24	2138883	17726	1903989	15493
1402/10/25	2135521	17613	1882122	15398
1402/10/26	2133751	17597	1875800	15430
1402/10/27	2155952	17637	1875510	15448
1402/10/28	2155911	17636	1875469	15447
1402/10/29	2155828	17635	1875452	15447
1402/10/30	2153135	17375	1851825	15282
1402/11/01	2152322	17474	1848486	15367
1402/11/02	2151313	17415	1850627	15336
1402/11/03	2147860	17396	1841999	15339
1402/11/04	2153412	17571	1855940	15414
1402/11/05	2153230	17568	1855921	15414
1402/11/06	2153157	17568	1855901	15413
1402/11/07	2155822	17603	1861122	15458
1402/11/08	2156861	17573	1857963	15404
1402/11/09	2157195	17626	1857388	15464
1402/11/10	2154105	17423	1847483	15245
1402/11/11	2152568	17447	1842661	15224
1402/11/12	2152562	17446	1842749	15242
1402/11/13	2152475	17445	1842720	15241
1402/11/14	2157165	17446	1847344	15101
1402/11/15	2155267	17373	1836713	15027
1402/11/16	2154526	17342	1828875	15040
1402/11/17	2154482	17405	1827712	15136
1402/11/18	2155754	17507	1832762	15237
1402/11/19	2155696	17505	1832759	15238
1402/11/20	2155623	17505	1832737	15237
1402/11/21	2156943	17467	1834761	15212
1402/11/22	2156879	17467	1834644	15211
1402/11/23	2154478	17404	1826480	15215
1402/11/24	2152931	17354	1820675	15189
1402/11/25	2149362	17296	1807777	15115
1402/11/26	2149289	17295	1807832	15115
1402/11/27	2149216	17295	1807596	15114
1402/11/28	2147640	17153	1798282	15060
1402/11/29	2151651	17325	1811206	15264
1402/11/30	2155532	17325	1818059	15267
1402/12/01	2153156	17295	1808342	15208
1402/12/02	2152403	17283	1806842	15244
1402/12/03	2152332	17282	1806794	15244
1402/12/04	2152260	17281	1806738	15243
1402/12/05	2150938	17249	1800965	15191
1402/12/06	2150867	17248	1800956	15190
1402/12/07	2145219	17117	1780202	15022
1402/12/08	2145322	17163	1779850	15056
1402/12/09	2150148	17171	1791355	15059
1402/12/10	2150076	17170	1791277	15058
1402/12/11	2150005	17170	1791210	15057
1402/12/12	2162132	17492	1838300	15474
1402/12/13	2171421	17579	1880285	15512
1402/12/14	2167244	17611	1870163	15501
1402/12/15	2172548	17821	1902585	15792
1402/12/16	2173073	17870	1903282	15787
1402/12/17	2173003	17869	1903165	15786
1402/12/18	2172931	17868	1903079	15785
1402/12/19	2173969	17888	1906897	15861
1402/12/20	2174316	17775	1885767	15658
1402/12/21	2176373	17801	1896614	15699
1402/12/22	2174757	17717	1900856	15630
1402/12/23	2171556	17638	1884371	15549
1402/12/24	2171479	17638	1884275	15548
1402/12/25	2171402	17637	1884178	15548
1402/12/26	2170859	17679	1882217	15634
1402/12/27	2175647	17821	1899337	15827
1402/12/28	2187302	18121	1934833	16274
1402/12/29	2187225	18119	1934803	16273
1403/01/01	2187142	18119	1934795	16273
1403/01/02	2187058	18118	1934795	16272
1403/01/03	2186975	18117	1934760	16271
1403/01/04	2186891	18116	1934737	16270
1403/01/05	2203190	18403	1985824	16768
1403/01/06	2205492	18385	1992533	16555
1403/01/07	2204120	18390	1976113	16502
1403/01/08	2208797	18507	1989610	16661
1403/01/09	2208714	18506	1989716	16661
1403/01/10	2208630	18506	1989717	16660
1403/01/11	2212356	18617	1994118	16786
1403/01/12	2212272	18616	1994001	16786
1403/01/13	2212188	18615	1993899	16785
1403/01/14	2206569	18753	1982202	17061
1403/01/15	2209503	18813	1993310	17183	9999
1403/01/16	2209418	18814	1993323	17182	9999
1403/01/17	2209334	18813	1993221	17182	9999
1403/01/18	2204408	18699	1981693	17019	9996
1403/01/19	2204203	18528	1979654	16838	10109
1403/01/20	2210323	18487	1987000	16790	10093
1403/01/21	2211818	18803	1999537	17157	10165
1403/01/22	2211734	18803	1996259	17157	10170
1403/01/23	2211649	18802	1996156	17156	10174
1403/01/24	2211564	18801	1996053	17155	10178
1403/01/25	2192358	18885	1961388	17102	10235
1403/01/26	2184625	18593	1941301	16830	10200
1403/01/27	2193243	18552	1945249	16890	10148
1403/01/28	2188256	18619	1941125	16924	10208
1403/01/29	2196251	18741	1960321	17072	10252
1403/01/30	2196168	18740	1960381	17071	10254
1403/01/31	2196084	18739	1960273	17070	10256
1403/02/01	2220985	18840	2022145	17484	10255
1403/02/02	2226263	18767	2036302	17349	10280
1403/02/03	2223736	18693	2031583	17277	10243
1403/02/04	2221285	18548	2014785	17182	10174
1403/02/05	2222995	18549	2013221	17254	10150
1403/02/06	2222911	18548	2013905	17254	10153
1403/02/07	2222826	18547	2013905	17253	10154
1403/02/08	2224255	18365	2003587	17084	10128
1403/02/09	2212496	18370	1976324	16995	10097
1403/02/10	2212741	18444	1985105	17087	10174
1403/02/11	2210263	18458	1981276	17004	10214
1403/02/12	2211798	18430	1978470	17014	10170
1403/02/13	2211997	18429	1978276	17013	10171
1403/02/14	2212196	18428	1978233	17012	10173
1403/02/15	2212395	18427	1978189	17011	10175
1403/02/16	2212632	18244	1972385	16858	10151
1403/02/17	2209170	18272	1958610	16836	10168
1403/02/18	2208812	18143	1949845	16748	10133
1403/02/19	2215737	18045	1940192	16650	10105
1403/02/20	2215932	18045	1939435	16650	10107
1403/02/21	2216134	18044	1939644	16649	10109
1403/02/22	2215216	17902	1929196	16544	10081
1403/02/23	2213505	17771	1915725	16403	10033
1403/02/24	2207283	17689	1883294	16253	9951
1403/02/25	2208707	17556	1887158	16202	9966
1403/02/26	2208975	17692	1884800	16316	9985
1403/02/27	2209175	17691	1884807	16315	9986
1403/02/28	2209382	17690	1884777	16315	9988
1403/02/29	2210896	17405	1880971	16072	9956
1403/02/30	2200769	17304	1841258	15868	9900
1403/02/31	2200991	17296	1837366	15867	9884
1403/03/01	2198229	17308	1832334	15899	9889
1403/03/02	2198398	17308	1832242	15906	9890
1403/03/03	2198598	17307	1833218	15905	9907
1403/03/04	2198803	17306	1833117	15905	9908
1403/03/05	2197271	16915	1803728	15616	9831
1403/03/06	2196336	16753	1772964	15353	9771
1403/03/07	2193246	16889	1763518	15540	9779
1403/03/08	2202568	17097	1803757	15863	9947
1403/03/09	2206468	17227	1835243	15925	9988
1403/03/10	2206731	17227	1835130	15924	9989
1403/03/11	2206967	17226	1835162	15923	9991
1403/03/12	2204047	16984	1830195	15671	9922
1403/03/13	2203177	17229	1822656	15785	9918
1403/03/14	2203446	17228	1829826	15784	9920
1403/03/15	2203686	17227	1829790	15783	9922
1403/03/16	2204998	17024	1828614	15656	9916
1403/03/17	2205230	17024	1828512	15655	9918
1403/03/18	2205470	17023	1828410	15654	9920
1403/03/19	2201622	16755	1795989	15455	9844
1403/03/20	2203491	16910	1807765	15541	9854
1403/03/21	2209142	17053	1831637	15669	9892
1403/03/22	2209029	16859	1827536	15563	9884
1403/03/23	2210420	16791	1727407	15565	9871
1403/03/24	2210664	16791	1727300	15565	9873
1403/03/25	2210903	16790	1727339	15564	9874
1403/03/26	2208521	16588	1711653	15426	9847
1403/03/27	2207129	16592	1709479	15424	9839
1403/03/28	2207389	16591	1708698	15424	9839
1403/03/29	2209530	16634	1625971	15404	9830
1403/03/30	2214790	16864	1645160	15559	9879
1403/03/31	2215053	16863	1643460	15558	9881
1403/04/01	2215565	16862	1640480	15558	9882
1403/04/02	2216223	16770	1645826	15513	9877
1403/04/03	2217724	16890	1648891	15611	9945
1403/04/04	2224175	17257	1684665	15861	10090
1403/04/05	2224424	17256	1686135	15860	10089
